# Supplementary material for: Confinement Effect of Plasmon for the Fabrication of Interconnected AuNPs through the Reduction of Diazonium Salts
Source: Nanomaterials (Basel). 2021 Jul 29;11(8):1957. doi: 10.3390/nano11081957 (PMC8397949; doi:10.3390/nano11081957)
Supplement: Supplementary file 1 [file nanomaterials-11-01957-s001.zip]

Archive with 1 entries (1 files):
- nanomaterials-1289343-supplementary.pdf
